# Supplementary material for: The Whole Mitochondrial Genome Sequence of Dendrobium loddigesii Rolfe, an Endangered Orchid Species in China, Reveals a Complex Multi-Chromosome Structure
Source: Genes (Basel). 2024 Jun 25;15(7):834. doi: 10.3390/genes15070834 (PMC11275824; doi:10.3390/genes15070834)
Supplement: Supplementary file 1 [file genes-15-00834-s001.zip]

Archive with 1 entries (1 files):
- genes-3054792-supplementary.xlsx
