# Supplementary material for: The Whole Mitochondrial Genome Sequence of Dendrobium loddigesii Rolfe, an Endangered Orchid Species in China, Reveals a Complex Multi-Chromosome Structure
Source: Genes (Basel). 2024 Jun 25;15(7):834. doi: 10.3390/genes15070834 (PMC11275824; doi:10.3390/genes15070834)
Supplement: Supplementary file 1 [file genes-15-00834-s001.zip › genes-3054792-supplementary.xlsx]

## Sheet: Table S1
Table S1. Statistics of Illumina sequencing data.
Items
Length(bp)	150
Q20(%)	97.7
Q30(%)	93.18
GC Content(%)	33.48
Total Reads	52031955
Total Bases	15609586500
Note: Length is the length of reads; Q20 is the proportion of nucleotides with quality value larger than 20; Q30 is the proportion of nucleotides with quality value larger than 30; GC Content is the proportion of bases G and C; Total Reads is total number of raw reads; Total Bases is total nucleotides number of raw reads.

## Sheet: Table S2
Table S2. Statistics of Nanopore sequencing data.
Items	All(bp)
Total Bases	15609586500
Total Reads	52031955
N50	21378
Mean Read Length	7140
Note: All is all sequencing data; Total Bases is the number of bases; Total Reads is the number of reads; Mean Read Length is the average length of the data; N50 is the length of the last added read when the summed length reaches 50% (90%) of the total length of all the reads after sequentially accumulating all the reads in order from longest to shortest.

## Sheet: Table S3
Table S3. The annotation of the D. loddigesii mitogenome.
#ID	gene	mRNA	tRNA	rRNA	ORF
D. loddigesii	70	36	31	3	2555

## Sheet: Table S4
Table S4. The repeat sequences in the D.loddigesii mitogenome.
Sample	SSR	Tandem repeat	Dispersed repeat	Total
D. loddigesii	146	36	221	403

## Sheet: Table S5
Table S5.The dispersed sequences in the D.loddigesii mitogenome.
#Chr1	Chr2	type	alignment length	similarity	start1	end1	start2	end2	evalue
chr1	chr11	P	164	100	54171	54334	2570	2733	9.11e-82
chr1	chr11	P	587	73.083	51017	51580	16859	17431	7.46e-43
chr1	chr11	P	41	100	53436	53476	3652	3692	2.16e-13
chr1	chr7	P	425	76.941	47833	48241	23778	24197	2.63e-57
chr1	chr7	P	128	75.781	47477	47601	24412	24536	2.18e-08
chr1	chr8	P	82	100	55746	55827	1204	1285	3.49e-36
chr1	chr8	P	34	94.118	23152	23185	18962	18995	3.65e-06
chr1	chr9	P	71	100	8578	8648	3778	3848	4.55e-30
chr1	chr9	P	60	85	28623	28681	23276	23333	7.83e-08
chr1	chr9	P	47	89.362	45073	45119	16754	16795	1.01e-06
chr1	chr12	P	34	94.118	2671	2704	7193	7226	3.65e-06
chr1	chr6	P	221	75.113	48656	48871	26155	26365	2.78e-17
chr1	chr6	P	43	95.349	12455	12497	3525	3567	3.62e-11
chr1	chr3	P	187	74.332	49045	49224	29426	29605	1.3e-10
chr1	chr3	P	30	100	12434	12463	14835	14864	2.82e-07
chr1	chr15	P	34	97.059	45048	45081	1237	1270	7.83e-08
chr1	chr2	P	34	94.118	23149	23182	4095	4128	3.65e-06
chr2	chr5	P	145	98.621	23710	23854	20113	20257	6.72e-68
chr2	chr4	P	381	77.165	22708	23083	24558	24937	1.14e-55
chr2	chr4	P	444	74.775	22030	22455	25201	25624	4.19e-40
chr2	chr4	P	97	84.536	20821	20917	27160	27256	1.55e-19
chr2	chr4	P	192	73.438	21393	21581	26496	26686	3.38e-11
chr2	chr4	P	69	82.609	20571	20639	27586	27654	5.66e-09
chr2	chr16	P	77	100	95	171	6365	6441	1.96e-33
chr2	chr7	P	229	76.856	29923	30148	18679	18904	7.11e-28
chr2	chr7	P	74	85.135	30348	30421	18370	18443	2.02e-13
chr2	chr17	P	70	97.143	13793	13862	9254	9323	3.31e-26
chr2	chr11	P	46	97.826	27651	27696	17461	17506	1.56e-14
chr2	chr11	P	42	97.619	31958	31999	20190	20230	9.4e-12
chr2	chr15	P	39	94.872	41771	41809	15159	15197	5.66e-09
chr2	chr6	P	32	100	95	126	29149	29180	2.03e-08
chr2	chr3	P	32	100	31937	31968	31664	31695	2.03e-08
chr2	chr10	P	55	85.455	4109	4163	17354	17403	3.4e-06
chr2	chr1	P	31	96.774	4098	4128	23149	23179	3.4e-06
chr3	chr7	P	542	71.587	7165	7683	19843	20374	9.78e-26
chr3	chr7	P	413	70.702	9536	9947	17993	18404	5.93e-18
chr3	chr7	P	246	72.764	9277	9521	18461	18705	3.57e-15
chr3	chr7	P	93	78.495	14562	14654	17275	17367	4.65e-09
chr3	chr14	P	428	71.495	12342	12747	11906	12319	3.57e-15
chr3	chr4	P	66	83.333	24384	24446	39855	39916	7.78e-07
chr3	chr1	P	314	71.975	29426	29727	48927	49224	9.99e-11
chr3	chr12	P	35	100	14731	14765	13374	13408	3.59e-10
chr3	chr12	P	89	79.775	9454	9541	13759	13847	1.29e-09
chr3	chr10	P	31	100	30760	30790	17388	17418	6.01e-08
chr4	chr2	P	165	74.545	26542	26704	21375	21537	2.57e-11
chr4	chr2	P	75	81.333	27586	27660	20565	20639	4.3e-09
chr4	chr10	P	53	92.453	20373	20422	12279	12331	1.99e-12
chr4	chr10	P	46	93.478	25615	25659	4516	4561	9.25e-11
chr4	chr10	P	39	89.744	24551	24589	4203	4241	9.32e-06
chr4	chr5	P	87	79.31	4198	4280	36777	36862	2e-07
chr4	chr7	P	211	72.512	6993	7201	18099	18304	4.3e-09
chr4	chr7	P	101	76.238	6774	6874	18502	18601	2.59e-06
chr4	chr9	P	30	100	27484	27513	3629	3658	2e-07
chr4	chr1	P	30	96.667	26008	26037	8531	8560	9.32e-06
chr5	chr7	P	625	74.56	26157	26775	17800	18418	1.03e-69
chr5	chr7	P	527	74.953	29653	30178	15345	15870	4.85e-63
chr5	chr7	P	240	75.417	9949	10185	23676	23907	1.85e-22
chr5	chr7	P	56	96.429	19755	19810	1110	1164	5.17e-18
chr5	chr7	P	70	85.714	32817	32885	12524	12591	6.73e-12
chr5	chr7	P	74	82.432	32512	32585	13044	13114	4.05e-09
chr5	chr7	P	92	78.261	28183	28274	17272	17363	1.46e-08
chr5	chr7	P	92	78.261	9635	9724	24131	24222	5.24e-08
chr5	chr7	P	63	82.54	28659	28720	16841	16901	2.44e-06
chr5	chr2	P	27	100	20005	20031	31973	31999	8.77e-06
chr5	chr6	P	85	88.235	10292	10376	26155	26239	2.39e-21
chr5	chr6	P	38	97.368	19998	20034	32877	32914	1.13e-09
chr5	chr6	P	29	100	20005	20033	8386	8414	6.78e-07
chr5	chr12	P	98	81.633	5951	6047	15579	15671	1.45e-13
chr5	chr8	P	117	78.632	8875	8989	4031	4143	1.87e-12
chr5	chr8	P	51	88.235	9035	9085	3930	3979	1.46e-08
chr5	chr8	P	56	83.929	9204	9259	3799	3852	2.44e-06
chr5	chr14	P	63	85.714	19941	20003	6477	6539	8.71e-11
chr5	chr10	P	45	93.333	8861	8905	8405	8449	8.71e-11
chr5	chr13	P	55	83.636	9231	9284	2876	2929	8.77e-06
chr6	chr6	P	40	90	13827	13866	8055	8092	7.93e-06
chr6	chr16	P	60	100	19443	19502	15428	15487	3.59e-24
chr6	chr16	P	41	100	9215	9255	13477	13517	1.31e-13
chr6	chr16	P	42	90.476	5260	5300	12672	12712	6.13e-07
chr6	chr5	P	82	89.024	26158	26239	10292	10373	2.16e-21
chr6	chr1	P	218	75.229	26158	26365	48656	48868	1.68e-17
chr6	chr1	P	40	97.5	3528	3567	12455	12494	2.19e-11
chr6	chr17	P	33	100	32878	32910	8360	8392	3.67e-09
chr6	chr17	P	31	100	8384	8414	8364	8394	4.74e-08
chr6	chr11	P	28	100	8388	8415	20189	20216	2.21e-06
chr6	chr11	P	34	94.118	32876	32909	20187	20219	7.93e-06
chr6	chr14	P	36	94.444	13830	13865	4419	4454	1.71e-07
chr6	chr9	P	66	83.333	22450	22513	16746	16806	6.13e-07
chr6	chr15	P	28	100	12715	12742	1243	1270	2.21e-06
chr6	chr8	P	48	87.5	3523	3567	18312	18359	2.21e-06
chr7	chr5	P	631	74.485	17800	18423	26150	26775	8.1e-70
chr7	chr5	P	95	77.895	17272	17366	28180	28274	1.14e-08
chr7	chr5	P	89	78.652	24134	24222	9635	9721	4.1e-08
chr7	chr1	P	428	76.869	23778	24200	47830	48241	1.37e-57
chr7	chr8	P	40	95	29267	29306	2777	2816	8.81e-10
chr7	chr8	P	33	100	27160	27192	5921	5953	3.17e-09
chr7	chr8	P	36	94.444	29245	29279	4167	4202	5.3e-07
chr7	chr2	P	245	76.327	18679	18919	29908	30148	3.99e-28
chr7	chr3	P	548	71.533	19849	20386	7153	7677	6.67e-26
chr7	chr3	P	395	70.886	18011	18404	9536	9929	4.04e-18
chr7	chr3	P	216	73.611	18497	18711	9271	9485	2.43e-15
chr7	chr16	P	72	90.278	4456	4525	16162	16233	1.12e-18
chr7	chr4	P	230	72.174	18099	18322	6975	7201	3.17e-09
chr8	chr1	P	31	96.774	18965	18995	23152	23182	1.8e-06
chr8	chr7	P	46	91.304	2777	2822	29261	29306	8.33e-10
chr8	chr7	P	36	97.222	5921	5956	27157	27192	3e-09
chr9	chr12	P	375	100	24898	25272	13105	13479	0
chr9	chr15	P	90	98.889	2238	2327	5851	5940	2.58e-39
chr9	chr1	P	53	86.792	16754	16801	45067	45119	4.51e-07
chr9	chr16	P	42	100	16749	16790	13447	13488	2.68e-14
chr9	chr11	P	32	100	23596	23627	17865	17896	9.69e-09
chr9	chr13	P	32	96.875	3634	3665	5095	5126	4.51e-07
chr9	chr6	P	69	82.609	16746	16809	22447	22513	4.51e-07
chr10	chr4	P	42	88.095	4203	4244	24548	24589	5.58e-06
chr11	chr11	P	53	90.566	22363	22414	3960	4012	1.5e-11
chr11	chr11	P	50	92	3963	4012	22363	22411	1.5e-11
chr11	chr14	P	53	90.566	13262	13313	16954	17006	1.5e-11
chr11	chr6	P	31	96.774	20190	20219	32876	32906	5.44e-06
chr11	chr15	P	31	96.774	13548	13577	1245	1275	5.44e-06
chr12	chr12	P	46	86.957	8777	8822	8777	8822	1.47e-06
chr12	chr1	P	31	96.774	7196	7226	2671	2701	1.47e-06
chr13	chr13	P	39	92.308	8729	8766	8729	8766	3.82e-07
chr13	chr9	P	32	96.875	5098	5129	3631	3662	3.82e-07
chr13	chr5	P	52	84.615	2879	2929	9231	9281	4.94e-06
chr14	chr3	P	33	93.939	4421	4453	1842	1874	4.49e-06
chr14	chr5	P	48	91.667	6492	6539	19941	19988	4.46e-11
chr15	chr15	P	33	96.97	8416	8448	8413	8445	9.49e-08
chr15	chr9	P	87	100	5854	5940	2238	2324	1.95e-39
chr15	chr11	P	34	94.118	1245	1278	13545	13577	4.41e-06
chr16	chr7	P	62	93.548	16172	16233	4456	4517	6.5e-19
chr17	chr2	P	67	98.507	9257	9323	13793	13859	1.02e-26
chr17	chr2	P	27	100	8364	8390	31973	31999	3.77e-06
chr1	chr1	F	48	100	34677	34724	34643	34690	2.78e-17
chr1	chr17	F	132	100	49390	49521	6955	7086	5.6e-64
chr1	chr14	F	136	99.265	49387	49521	10696	10831	5.6e-64
chr1	chr9	F	57	85.965	23131	23183	23587	23642	2.82e-07
chr1	chr9	F	45	88.889	50651	50694	5435	5479	1.01e-06
chr1	chr9	F	29	100	45075	45103	13825	13853	1.01e-06
chr1	chr12	F	66	100	22999	23064	861	926	2.74e-27
chr1	chr6	F	45	97.778	45076	45120	22462	22506	6.01e-14
chr1	chr6	F	51	90.196	23148	23197	32871	32921	4.68e-10
chr1	chr6	F	49	89.796	21792	21837	30047	30094	2.18e-08
chr1	chr6	F	42	90.476	45052	45092	12688	12729	1.01e-06
chr1	chr5	F	242	73.967	48121	48356	9959	10194	9.99e-17
chr1	chr5	F	93	80.645	47638	47730	9475	9567	2.8e-12
chr1	chr5	F	182	74.176	47835	48008	9662	9834	2.18e-08
chr1	chr5	F	38	92.105	50444	50481	8936	8973	1.01e-06
chr1	chr10	F	60	85	23133	23189	17367	17425	7.83e-08
chr2	chr5	F	467	75.589	38846	39302	18778	19229	6.87e-53
chr2	chr5	F	258	79.07	38564	38819	18139	18393	2.5e-42
chr2	chr5	F	123	88.618	39298	39420	19514	19636	1.17e-35
chr2	chr5	F	134	76.119	30439	30572	26232	26365	9.4e-12
chr2	chr5	F	51	88.235	38443	38493	17966	18016	5.66e-09
chr2	chr5	F	60	85	39572	39631	19870	19929	5.66e-09
chr2	chr4	F	230	81.304	30463	30683	6978	7207	5.38e-44
chr2	chr4	F	289	75.779	30011	30297	6574	6846	1.53e-29
chr2	chr9	F	83	93.976	24548	24630	2791	2873	1.98e-28
chr2	chr12	F	252	73.81	35387	35637	21700	21950	4.31e-20
chr2	chr11	F	173	72.254	41855	42027	19817	19987	3.4e-06
chr2	chr3	F	146	73.973	30466	30611	9624	9769	2.03e-08
chr2	chr10	F	35	94.286	34769	34803	16954	16987	3.4e-06
chr2	chr8	F	31	96.774	4095	4125	18965	18995	3.4e-06
chr3	chr5	F	416	70.913	9536	9947	26171	26582	5.93e-18
chr3	chr5	F	232	71.983	14049	14278	27661	27890	3.59e-10
chr3	chr13	F	45	100	1497	1541	5074	5118	9.92e-16
chr3	chr14	F	31	100	25525	25555	17572	17602	6.01e-08
chr3	chr4	F	277	71.841	8564	8837	5999	6274	1.66e-13
chr3	chr4	F	95	81.053	9385	9479	6779	6873	1.66e-13
chr3	chr4	F	139	75.54	9621	9758	6977	7115	9.99e-11
chr3	chr9	F	35	100	14731	14765	24969	25003	3.59e-10
chr3	chr9	F	46	89.13	5992	6036	13827	13872	2.16e-07
chr3	chr9	F	31	96.774	1834	1864	20333	20363	2.8e-06
chr3	chr8	F	64	82.812	3682	3745	13191	13254	6.01e-08
chr3	chr8	F	70	81.429	25146	25213	19079	19146	7.78e-07
chr3	chr6	F	33	96.97	1842	1874	13831	13863	2.16e-07
chr4	chr17	F	96	100	2509	2604	15624	15719	4.1e-44
chr4	chr17	F	52	94.231	28112	28163	8830	8881	1.19e-14
chr4	chr11	F	67	97.015	322	386	13545	13611	4.21e-24
chr4	chr11	F	29	100	8945	8973	6754	6782	7.2e-07
chr4	chr10	F	367	73.025	31111	31452	7981	8340	9.12e-21
chr4	chr5	F	47	97.872	25865	25911	18597	18643	3.3e-15
chr4	chr7	F	45	97.778	27804	27847	3959	4003	1.54e-13
chr4	chr6	F	45	97.778	27804	27847	30385	30429	1.54e-13
chr4	chr6	F	57	89.474	312	363	12664	12720	9.25e-11
chr4	chr8	F	61	88.525	24181	24241	17204	17264	5.53e-13
chr4	chr14	F	44	88.636	25823	25866	7924	7965	2.59e-06
chr5	chr15	F	325	100	5401	5725	44	368	1.93e-171
chr5	chr8	F	37	100	19881	19917	24235	24271	2.42e-11
chr5	chr14	F	34	94.118	3263	3296	12822	12855	2.44e-06
chr5	chr17	F	34	100	20000	20033	8359	8392	1.13e-09
chr5	chr9	F	64	82.812	17555	17616	10984	11045	6.78e-07
chr5	chr11	F	30	96.667	20002	20031	20187	20216	8.77e-06
chr6	chr6	F	35	94.286	32872	32906	8380	8414	6.13e-07
chr6	chr7	F	299	99.666	15345	15643	6	303	8.3e-155
chr6	chr7	F	255	100	30267	30521	3841	4095	1.43e-132
chr6	chr16	F	206	100	29149	29354	6410	6615	2.48e-105
chr6	chr13	F	47	100	28832	28878	9023	9069	6.05e-17
chr6	chr2	F	31	96.774	32876	32906	31970	31999	7.93e-06
chr6	chr2	F	27	100	8388	8414	31973	31999	7.93e-06
chr6	chr11	F	41	92.683	12681	12720	13548	13588	4.74e-08
chr6	chr11	F	41	90.244	25960	26000	17029	17069	6.13e-07
chr7	chr7	F	44	90.909	27217	27260	1994	2037	1.14e-08
chr7	chr8	F	70	100	4326	4395	15406	15475	8.57e-30
chr7	chr8	F	35	97.143	4514	4548	9542	9576	1.14e-08
chr7	chr12	F	60	81.667	18461	18520	13779	13838	6.86e-06
chr8	chr16	F	53	100	7204	7256	5783	5835	2.28e-20
chr8	chr16	F	51	84.314	23194	23244	10362	10412	6.48e-06
chr8	chr16	F	65	81.538	23444	23505	11155	11219	6.48e-06
chr8	chr14	F	32	100	17754	17785	8458	8489	1.08e-08
chr8	chr13	F	44	88.636	10163	10203	11778	11821	6.48e-06
chr8	chr11	F	31	96.774	18959	18988	20184	20214	6.48e-06
chr9	chr17	F	53	86.792	20052	20104	6646	6696	3.49e-08
chr10	chr11	F	72	98.611	23419	23490	20212	20282	9.01e-29
chr10	chr11	F	40	90	7774	7813	19224	19263	1.55e-06
chr10	chr1	F	34	94.118	17388	17420	15156	15189	5.58e-06
chr11	chr13	F	78	100	10608	10685	5143	5220	2.43e-34
chr11	chr17	F	30	96.667	20187	20216	8361	8390	5.44e-06
chr12	chr12	F	48	91.667	13028	13074	1238	1285	1.89e-10
chr12	chr13	F	46	100	4487	4532	6295	6340	1.45e-16
chr13	chr14	F	42	92.857	317	358	7925	7965	8.21e-09
chr14	chr17	F	238	100	10701	10938	6956	7193	2.28e-123
chr15	chr15	F	113	77.876	12409	12520	10195	10306	1.22e-11

## Sheet: Table S6
Table S6. SSRs in the D. loddigesii mitogenome.
ID	SSR nr.	SSR type	SSR	size	start	end
chr1	1	p3	(GCT)4	12	18560	18571
chr1	2	p4	(TTCT)3	12	19219	19230
chr1	3	p1	(T)10	10	22687	22696
chr1	4	p1	(T)10	10	23411	23420
chr1	5	p3	(TTC)5	15	29315	29329
chr1	6	p2	(TA)5	10	31831	31840
chr1	7	p2	(CT)5	10	34437	34446
chr1	8	p6	(CTGGTA)3	18	37043	37060
chr1	9	p2	(TA)8	16	38387	38402
chr1	10	p2	(AT)5	10	43813	43822
chr1	11	p3	(AAG)4	12	45995	46006
chr1	12	p4	(AAGA)3	12	49388	49399
chr1	13	p4	(GGCT)3	12	50141	50152
chr1	14	p6	(GATGGA)3	18	53539	53556
chr1	15	p4	(CTAT)3	12	54147	54158
chr1	16	p4	(TTCT)3	12	55735	55746
chr2	1	p1	(A)10	10	4368	4377
chr2	2	p3	(GAA)4	12	6830	6841
chr2	3	p2	(TA)5	10	13425	13434
chr2	4	p2	(TA)6	12	13446	13457
chr2	5	p4	(TACT)3	12	15432	15443
chr2	6	p1	(C)11	11	22530	22540
chr2	7	p1	(A)10	10	40251	40260
chr2	8	p1	(A)10	10	41413	41422
chr3	1	p1	(A)10	10	4569	4578
chr3	2	p3	(ACT)4	12	15462	15473
chr3	3	p4	(TCTT)3	12	16877	16888
chr3	4	p5	(ATAAT)3	15	19361	19375
chr3	5	p1	(T)10	10	22423	22432
chr3	6	p4	(TTCT)3	12	26765	26776
chr3	7	p2	(AG)5	10	28864	28873
chr3	8	p1	(T)10	10	33302	33311
chr3	9	p3	(CTA)4	12	35523	35534
chr3	10	p2	(GA)5	10	36554	36563
chr4	1	p5	(CATAT)3	15	12723	12737
chr4	2	p2	(CT)5	10	15144	15153
chr4	3	p4	(AGTG)3	12	16516	16527
chr4	4	p4	(TTAC)4	16	18915	18930
chr4	5	p3	(GAA)4	12	21836	21847
chr4	6	p2	(CT)5	10	22511	22520
chr4	7	p2	(TA)8	16	28517	28532
chr4	8	p5	(GGAGA)3	15	31555	31569
chr4	9	p1	(A)10	10	39075	39084
chr4	10	p2	(TA)5	10	39652	39661
chr5	1	p4	(TATC)3	12	1971	1982
chr5	2	p2	(AG)5	10	3104	3113
chr5	3	p3	(GAA)4	12	6875	6886
chr5	4	p2	(GA)5	10	7677	7686
chr5	5	p1	(A)10	10	24369	24378
chr5	6	p4	(ATTA)3	12	24557	24568
chr5	7	p5	(ATAGA)3	15	33390	33404
chr5	8	p2	(TA)5	10	35190	35199
chr5	9	p2	(TA)7	14	35346	35359
chr5	10	p2	(TA)5	10	37723	37732
chr6	1	p4	(AGAA)3	12	927	938
chr6	2	p4	(TTCT)3	12	9586	9597
chr6	3	p1	(T)11	11	16243	16253
chr6	4	p2	(AT)5	10	16367	16376
chr6	5	p1	(A)10	10	23227	23236
chr6	6	p5	(TCTTC)3	15	24423	24437
chr6	7	p4	(TTGC)3	12	25113	25124
chr6	8	p3	(GCT)4	12	27806	27817
chr6	9	p1	(A)10	10	30986	30995
chr6	10	p4	(TTCT)3	12	31087	31098
chr7	1	p4	(GAGC)3	12	644	655
chr7	2	p4	(AAAG)3	12	6139	6150
chr7	3	p4	(TGAC)3	12	8241	8252
chr7	4	p1	(T)10	10	8463	8472
chr7	5	p2	(TC)5	10	9863	9872
chr7	6	p1	(A)10	10	12328	12337
chr7	7	p3	(TGA)4	12	17723	17734
chr7	8	p1	(T)10	10	21975	21984
chr7	9	p2	(GA)7	14	22125	22138
chr7	10	p3	(TTC)4	12	22472	22483
chr7	11	p1	(A)13	13	22714	22726
chr7	12	p3	(CTA)4	12	25982	25993
chr7	13	p4	(GAAA)3	12	27588	27599
chr7	14	p1	(T)11	11	28580	28590
chr7	15	p1	(A)10	10	29245	29254
chr8	1	p1	(T)10	10	8647	8656
chr8	2	p4	(CGGC)3	12	21222	21233
chr8	3	p1	(T)12	12	27128	27139
chr8	4	p1	(T)10	10	27433	27442
chr9	1	p4	(ACCA)3	12	2903	2914
chr9	2	p1	(A)10	10	8710	8719
chr10	1	p3	(AGA)4	12	4695	4706
chr10	2	p4	(TCTT)3	12	6571	6582
chr10	3	p4	(CTTC)3	12	12361	12372
chr10	4	p1	(A)11	11	15532	15542
chr10	5	p3	(TCT)4	12	21993	22004
chr10	6	p3	(CTC)4	12	22696	22707
chr11	1	p2	(TA)6	12	705	716
chr11	2	p2	(CT)5	10	857	866
chr11	3	p1	(A)10	10	1302	1311
chr11	4	p1	(A)10	10	3650	3659
chr11	5	p2	(CT)5	10	4144	4153
chr11	6	p1	(T)13	13	7396	7408
chr11	7	p4	(GCTA)3	12	9813	9824
chr11	8	p6	(TCCTTA)3	18	10145	10162
chr11	9	p3	(AAC)4	12	11996	12007
chr11	10	p1	(T)10	10	12503	12512
chr11	11	p2	(GA)5	10	13706	13715
chr11	12	p1	(T)10	10	14111	14120
chr12	1	p2	(CT)5	10	212	221
chr12	2	p1	(A)11	11	1018	1028
chr12	3	p4	(GGTG)3	12	2743	2754
chr12	4	p1	(A)11	11	5703	5713
chr12	5	p4	(AGAA)3	12	7453	7464
chr12	6	p2	(TA)8	16	8892	8907
chr12	7	p1	(T)12	12	9423	9434
chr12	8	p2	(AT)5	10	11830	11839
chr12	9	p5	(AAAAG)3	15	15839	15853
chr12	10	p1	(T)10	10	20183	20192
chr12	11	p4	(AGAC)3	12	21425	21436
chr12	12	p1	(A)12	12	22540	22551
chr13	1	p4	(CTTT)3	12	6506	6517
chr13	2	p4	(GGCG)3	12	7860	7871
chr13	3	p1	(T)11	11	8821	8831
chr13	4	p1	(T)10	10	8979	8988
chr13	5	p1	(T)10	10	10625	10634
chr13	6	p4	(CATT)3	12	11961	11972
chr13	7	p1	(A)10	10	15793	15802
chr13	8	p2	(AT)5	10	21126	21135
chr14	1	p4	(GTCA)3	12	406	417
chr14	2	p5	(AAAAG)3	15	4414	4428
chr14	3	p2	(TA)6	12	5614	5625
chr14	4	p1	(T)11	11	6787	6797
chr14	5	p1	(A)11	11	11593	11603
chr14	6	p1	(A)11	11	18604	18614
chr15	1	p3	(TAT)5	15	1654	1668
chr15	2	p1	(T)11	11	6095	6105
chr15	3	p2	(AT)6	12	6308	6319
chr15	4	p2	(TA)6	12	6585	6596
chr15	5	p1	(A)10	10	7863	7872
chr15	6	p1	(A)10	10	13990	13999
chr15	7	p2	(TA)8	16	18609	18624
chr15	8	p1	(T)10	10	19119	19128
chr16	1	p1	(T)10	10	791	800
chr16	2	p2	(AT)5	10	2153	2162
chr16	3	p2	(TA)5	10	4403	4412
chr16	4	p3	(AGA)4	12	10714	10725
chr16	5	p4	(GGTC)3	12	12304	12315
chr16	6	p1	(A)10	10	15319	15328
chr17	1	p4	(CTTT)3	12	1964	1975
chr17	2	p4	(CTTT)3	12	7711	7722
chr17	3	p5	(TCCTC)3	15	16134	16148

## Sheet: Table S7
Table S7. The tandem sequences in the D.loddigesii mitogenome.
NO.	Chr	Size	Copy	Repeat sequence	Percent Matches	Start	End
1	chr1	34	2.4	GAAAGATAGAGGTATGAAATGACTCTGTCTTTCT	100	34643	34724
2	chr1	6	4.8	ACTGGT	92	37035	37064
3	chr1	30	1.9	TATTCATATTATTTTATTGCTTCTTTTTCT	82	54575	54632
4	chr2	14	1.9	ATAATAGAAAAGAT	100	40866	40892
5	chr2	17	3	GAAAGAAAAATCGAAAA	82	41366	41416
6	chr2	9	4.3	ATCATCAAT	83	48982	49020
7	chr2	18	2.8	TCACTATCATCAATATCG	90	48986	49033
8	chr3	24	2.2	TCTTCGAATCAAACTAGCGCCTTT	93	1824	1875
9	chr3	13	1.9	TCTAGCGCCTTTA	100	4128	4152
10	chr3	19	1.9	CTAATTCTTTTTATAGATA	94	21660	21696
11	chr3	8	6.6	ATAATAGA	80	33861	33911
12	chr3	13	2.1	CATTAACTATTTA	100	37713	37739
13	chr3	17	2	TGTAAACCCCAGAACAG	94	37902	37935
14	chr4	16	2	TACTTACTTGTATTTT	100	19485	19516
15	chr5	15	2	AAGGAATAAACAAAC	93	25214	25243
16	chr5	21	2.1	TAAATCCAAACAACCTTTTCG	86	25250	25293
17	chr5	18	2.2	ATTCTACATAATAGATTAG	90	34531	34570
18	chr5	15	2.2	ATTAGATTATAGTTAT	94	34563	34596
19	chr5	15	2	CTATTTCATTACTAA	100	34597	34626
20	chr5	15	2.4	TATTTATATTACTAC	95	34698	34732
21	chr5	12	2.5	TAATATATGAATC	90	37517	37548
22	chr5	17	2.1	ATAGTAAATTGTTAGTA	88	37759	37792
23	chr6	24	2	TACGTGCATTCTTACGTAAACCAA	84	18624	18672
24	chr7	14	3	AAAGGAAAGAAGAC	86	11345	11387
25	chr7	15	2.4	AAAGGAAAAGAAGAC	90	11345	11379
26	chr7	14	3.8	AGACAAAGAAGAGA	80	11355	11407
27	chr7	15	3.5	CAGTATCAGACACCA	78	16036	16087
28	chr7	14	3	CTTTCAGAACACCTA	93	18430	18473
29	chr7	16	1.9	TACTTAATACTTCAAA	93	28695	28725
30	chr8	13	2.1	ATTTTGACTACTC	100	27334	27360
31	chr12	15	2.1	TTCATATCATATAAA	100	15119	15149
32	chr12	13	2	CTAGTTATATAAA	100	17454	17479
33	chr13	19	2	CTGAAAGCATTTCCTAAAT	100	11891	11928
34	chr14	22	1.9	CATATGTCAAATATACTTTCCT	90	571	612
35	chr15	18	2	AGTATTAGTATATACTTA	100	6538	6573
36	chr15	10	3.4	CATAATATAC	92	7290	7324

## Sheet: Table S8
Table S8. Codon usage analysis in in the D.loddigesii mitogenome
AminoAcid	Symbol	Codon	No.	RSCU
*	Ter	UAA	12	1.2414
*	Ter	UAG	6	0.6207
*	Ter	UGA	11	1.1379
A	Ala	GCA	131	0.974
A	Ala	GCC	116	0.8625
A	Ala	GCG	62	0.461
A	Ala	GCU	229	1.7026
C	Cys	UGC	38	0.7525
C	Cys	UGU	63	1.2475
D	Asp	GAC	76	0.5527
D	Asp	GAU	199	1.4473
E	Glu	GAA	220	1.4058
E	Glu	GAG	93	0.5942
F	Phe	UUC	241	0.8607
F	Phe	UUU	319	1.1393
G	Gly	GGA	204	1.4316
G	Gly	GGC	74	0.5193
G	Gly	GGG	95	0.6667
G	Gly	GGU	197	1.3825
H	His	CAC	39	0.3697
H	His	CAU	172	1.6303
I	Ile	AUA	166	0.8045
I	Ile	AUC	162	0.7851
I	Ile	AUU	291	1.4103
K	Lys	AAA	168	1.2584
K	Lys	AAG	99	0.7416
L	Leu	CUA	111	0.7789
L	Leu	CUC	94	0.6596
L	Leu	CUG	84	0.5895
L	Leu	CUU	183	1.2842
L	Leu	UUA	200	1.4035
L	Leu	UUG	183	1.2842
M	Met	AUG	252	3
M	Met	CUG	0	0
M	Met	UUG	0	0
N	Asn	AAC	67	0.5852
N	Asn	AAU	162	1.4148
P	Pro	CCA	147	1.1903
P	Pro	CCC	92	0.7449
P	Pro	CCG	70	0.5668
P	Pro	CCU	185	1.498
Q	Gln	CAA	172	1.4764
Q	Gln	CAG	61	0.5236
R	Arg	AGA	108	1.2632
R	Arg	AGG	51	0.5965
R	Arg	CGA	114	1.3333
R	Arg	CGC	54	0.6316
R	Arg	CGG	66	0.7719
R	Arg	CGU	120	1.4035
S	Ser	AGC	72	0.5489
S	Ser	AGU	133	1.014
S	Ser	UCA	157	1.197
S	Ser	UCC	124	0.9454
S	Ser	UCG	105	0.8005
S	Ser	UCU	196	1.4943
T	Thr	ACA	107	0.9977
T	Thr	ACC	108	1.007
T	Thr	ACG	55	0.5128
T	Thr	ACU	159	1.4825
V	Val	GUA	154	1.1733
V	Val	GUC	108	0.8229
V	Val	GUG	108	0.8229
V	Val	GUU	155	1.181
W	Trp	UGG	116	1
Y	Tyr	UAC	50	0.4367
Y	Tyr	UAU	179	1.5633

## Sheet: Table S9
Table S9 . Species list used for synteny analysis
Species	Accession number
Dendrobium amplum	MH5918791
Phoenix dactylifera	MT4839441
Allium cepa	JN3753301
Cocos nucifera	KX0288851
Asparagus officinalis	MT4839441
Asparagus officinalis	MW4111871

## Sheet: Table S10
Table S10. Species list used for phylogenetic analysis
Species	Accession number
Cocos nucifera	KX0288851
Phoenix dactylifera	JN3753301
Phoenix dactylifera	MH1761581
Aeginetia indica	MW5825381
Crocus sativus	OL8041771
Asparagus officinalis	MT4839441
Chlorophytum comosum	MW4111871
Allium cepa	KU3187121
Allium fistulosum	OL3476901
Apostasia shenzhenica	OQ6453471
Debdrobium amplum	MH5918791
Oryza sativa Japonica Group	BA000293
Oryza rufipogon	AP0110761
Triticum aestium	AP0089821
Aegilops speltoides var.ligustica	AP0131071
